# Supplementary material for: From Synthesis to Mechanism: Biological Evaluation of a p-Toluidine-Based Thiazolidinone-Quinoline VEGFR-2 Candidate Supported by CADD
Source: Int J Mol Sci. 2026 Mar 26;27(7):3018. doi: 10.3390/ijms27073018 (PMC13073930; doi:10.3390/ijms27073018)
Supplement: Supplementary file 1 [file ijms-27-03018-s001.zip]

Archive with 1 entries (1 files):
- ijms-4184049-supplementary.pdf
